# Supplementary material for: An Overview of Commercially Available Apps in the Initial Months of the COVID-19 Pandemic
Source: Front Psychiatry. 2021 Apr 15;12:557299. doi: 10.3389/fpsyt.2021.557299 (PMC8081980; doi:10.3389/fpsyt.2021.557299)
Supplement: Supplementary file 1 [file Table_1.XLSX]

## Sheet: Combined (n=103)
S/N	Name	Store	App Store Notes (Translations by Google Translate and reported verbatim)	Functionality / Core Features (Based on App Description)	Country	Category	Week of Release	Last Updated	Seller	App Support URL	Privacy policy	Displayed Average Ratings (USA & All Versions)	Total Displayed Ratings (Worldwide & All Versions)
1	Apple COVID-19	Apple iTunes	App Description The COVID-19 app has up-to-date information from trusted sources about the coronavirus disease that is impacting people across the world. It has a screening tool so you can find out what you should do now for yourself or for a loved one. And it gives you access to resources you may need to feel supported and informed. The COVID-19 app is developed in partnership with the Centers f…	1) Screening tool for recommended action to take 2) Records of previous screening results for later reference 3) Information for best practices of precautionary measures 4) Information about COVID-19	United States	Health and Fitness	3rd week of March 2020 (22 Mar 2020 - 28 Mar 2020)	2020-04-10	Apple Inc.	https://support.apple.com/	https://www.apple.com/legal/privacy/en-ww/	4.36	1937
2	HEALTHLYNKED COVID-19 Tracker	Apple iTunes	HealthLynked has developed its own Corona Virus tracker that allows users to self-report symptoms, if they test positive for the virus, alert contacts so that they can seek medical care to prevent spread. The first infection with 2019-nCoV in the United States was reported on January 21, 2020. The WHO has now documented more than 50 confirmed Cases of Corona Virus in the United States. We continu…	1) Self-report of symptoms and will alert contacts if tested positive so that contacts can seek medical care to prevent spread 2) Reports updates of latest WHO data (i.e.conformed Infections and deaths) 3) Reports the latest news about COVID-19 from around the world 4) Real-time chat	United States	Medical	3rd week of February 2020 (22 Feb 2020 - 28 Feb 2020)	2020-04-08	HealthLynked Corp	https://www.healthlynked.com/	https://www.healthlynked.com/privacy-policy-3/	4.56	31674
3	COVID-19!	Apple iTunes and Google Play	App Subtitle The current spread of disease App Promotional Text The application will help you get basic information about the infection, how to prevent it and how to defend against it. It will also bring you news from the world. App Description Applications COVID-19 helps to obtain basic information about the disease, how to prevent and how to defend against it. Also bring you news from home and …	1) Provides information about COVID-19 2) Reports the latest news about COVID-19 from around the world 3) Reports number of infection globally 4) Global map of the occurrence of COVID-19	United States	Medical	3rd week of March 2020 (22 Mar 2020 - 28 Mar 2020)	2020-04-12	Nemocnice Milosrdnych bratri, p.o.	https://nmbbrno.cz/kontakt#modal	https://emglare.com/about/privacy	4.11	62
4	COVID-19	Apple iTunes and Google Play	App Subtitle COVID-19 Patienten-App App Description Über die COVID-19 Patienten-App werden Patienten, die auf COVID-19 untersucht wurden, in Echtzeit über ihr Testergebnis informiert. Sobald der Befund verfügbar ist, erhält der Patient eine Push-Notification und kann das Ergebnis in der App einsehen. Das Ergebnis wird hierbei übersichtlich mittels Ampel-System dargestellt. Durch die Patienten-App…	Provides test result for COVID-19 screening in real time	Germany	Utiliies	2nd week of March 2020 (15 Mar 2020 - 21 Mar 2020)	2020-04-03	Deutsche Gesellschaft fur Wundheilung und Wundbehandlung e.V	https://bs-sd.de/corona/	https://bs-sd.de/	3.93	41
5	COVID-19	Apple iTunes and Google Play	App Description Ứng dụng COVID-19 là sản phẩm miễn phí được phát triển và tài trợ bởi công ty Cổ phần Tiến bộ Quốc tế - AIC Group; phối hợp cùng Cục CNTT Bộ Y tế nhằm cung cấp công cụ hỗ trợ đắc lực cho người dân trong việc phòng và chống dịch viêm đường hô hấp cấp do virus Corona chủng mới gây ra. Các chức năng của ứng dụng: - Trợ lý ảo Y Tế: tương tác với người dân bằng ngôn ngữ, giọng nói tự n…	1) Virtual medical assistant 2) Teleconsultation via video with a doctor 3) Provides information from the Government (i.e. notices, health recommendations, feedback to government) 4) Reports updates about domestic and foreign disease developments 5) Global disease map 6) Provides prevention guidelines in the form of images and videos 7) Provides a map of medical facilities with COVID testing capa…	Vietnam	Medical	4th week of February 2020 (29 Feb 2020 - 06 Mar 2020)	2020-04-11	Assistance Publique-Hopitaux de Paris	https://ehealth.gov.vn/	https://api.tetvietaic.com/pages/policy	4.17	284
6	COVID AP-HM	Apple iTunes and Google Play	App Subtitle Suivi COVID-19 de l'AP-HM App Description *** L'application COVID-AP-HM est réservée aux patients suivis par l'AP-HM Assistance Publique - Hôpitaux de Marseille *** L’application de l’AP-HM pour visualiser et compléter son suivi COVID-19 directement depuis un mobile pour les personnes confirmées ou co-exposées au coronavirus et dont l'état ne présente pas de danger immédiat. RAPPEL -…	To monitor people confirmed or exposed to COVID-19, whose condition does not present any immediate danger	Vietnam	Medical	2nd week of March 2020 (15 Mar 2020 - 21 Mar 2020)	2020-03-19	RADHIUS SA	https://domicalis.com/	https://domicalis.com/legal/cgu-covid_aphm-ios.pdf	4.78	9
7	Osler COVID Learning Centre	Apple iTunes	App Subtitle For Healthcare Professionals App Description As the global pandemic unfolds, it is likely that many healthcare staff will be required to work outside their current scope of practice. There is an urgent need to provide resources to help these staff expand their skills to be able to safely provide the care required of them. Osler’s FREE COVID-19 resource app is designed to support nurs…	1) Provides clinical training modules for nurses, doctors, paramedics and allied health professionals that are relevant to COVID-19. 2) Provides access to a series of podcasts related to COVID-19 pandemic. 3) Provides a list of resources that is updated regularly.	United States	Medical	3rd week of March 2020 (22 Mar 2020 - 28 Mar 2020)	2020-04-03	Osler Technology PTE LTD	https://support.oslertechnology.com/s/	https://www.oslertechnology.com/privacy	Not available	Not available
8	Plan Jalisco Covid-19	Apple iTunes and Google Play	App Description “Plan Jalisco Covid-19”, es una herramienta tecnológica que hace posible verificar a las autoridades si los usuarios han tenido contacto con personas que padecen del coronavirus y/o han estado expuestos a condiciones y/o lugares que pudieren representar un “contacto cercano” con el virus. “Plan Jalisco Covid-19”, también brinda a sus usuarios información sobre los síntomas y/o pre…	1) Contact tracing 2) Provides information about the symptoms and of COVID-19 3) Provides recommendations and guidelines	Spain	Health and Fitness	3rd week of March 2020 (22 Mar 2020 - 28 Mar 2020)	2020-04-01	Secretaria de Finanzas - Gobierno del Estado de Jalisco	https://www.jalisco.gob.mx/	https://covid.jalisco.gob.mx/aviso-de-privacidad	Not available	Not available
9	BC COVID-19 Support	Apple iTunes and Google Play	App Promotional Text BC COVID-19 Support is designed for you to stay informed about COVID-19 in BC and determine what actions and next steps you should take. App Description If you are a resident of British Columbia, Canada, BC COVID-19 Support is designed for you to stay informed about COVID-19 in BC and determine what actions and next steps you should take. Recommendations are personalized and …	1) Provides information about COVID-19 2) Provides personalised recommendations based on personal risk factor 3) Provides updates from British Columbia's Ministry of Health	Canada	Medical	3rd week of March 2020 (22 Mar 2020 - 28 Mar 2020)	2020-04-10	Her Majesty the Queen in right of the Province of British Columbia	https://www.thrive.health/foippa	https://www.thrive.health/foippa	4.25	112
10	COVID-19 Chihuahua	Apple iTunes	App Subtitle ¡Porque TU SALUD VALE! App Description ¡No te alarmes, mejor informate! Toda la información sobre el COVID-19 - Coronavirus-, las disposiciones, centros de ayuda y contacto que ofrece el Gobierno de Chihuahua. App Subtitle Because YOUR HEALTH IS WORTH! App Description Do not be alarmed, better inform yourself! All the information about the COVID-19 - Coronavirus-, the provisions, hel…	1) Provides information about COVID-19 2) Provides information about the provisions, help centers and contact that the Government of Chihuahua offers	Mexico	News	2nd week of March 2020 (15 Mar 2020 - 21 Mar 2020)	2020-04-09	Servicios de Salud de Chihuahua	https://comunicachihuahua.desarrollosenlanube.net/soporte	https://comunicachihuahua.desarrollosenlanube.net/politica-privacidad	2.76	17
11	COVID-19 - Medisch Dossier	Apple iTunes	App Description Er is heel veel informatie over de COVID-19 variant van het Coronavirus. Medisch Dossier bundelt al 20 jaar wetenschappelijke informatie. Met deze app krijgt u toegang tot dagelijkse ontwikkelingen rondom Corona, en kennis om zelf de maatregelen te nemen om infectie van anderen en van uzelf te voorkomen. Wat is nieuw? - Laat "ziekenhuisopnames" zien in plaats van "actieve gevallen…	1) Provides information about COVID-19 2) Provides information about preventive measures	Netherlands	News	2nd week of March 2020 (15 Mar 2020 - 21 Mar 2020)	2020-04-02	Uitgeverij The Optimist B.V.	https://www.medischdossier.org/klantenservice/	https://www.medischdossier.org/disclaimer/	2.56	16
12	Lynx-HCF Covid-19	Apple iTunes	App Description COVID-19 Coronavirus app is a built-in screening tool within Qode Lynx, a data collection application designed to maximise point-of-care data capturing at locations such as clinics, mobile units, and areas with poor infrastructure to improve patient care. Patient Screening Tool The patient screening tool screens, manages, and links patients potentially infected with the coronaviru…	1) Screens, manages, and links patients potentially infected with COVID-19 to care 2) Allows healthcare providers and ministries of health to capture patient information related to COVID-19 such as vital clinical information, travel history, contact details, and track and report on potential cases and clinical outcomes via visual dashboards. 3) Evaluates the following functional requirements: Pat…	Not mentioned	Medical	3rd week of March 2020 (22 Mar 2020 - 28 Mar 2020)	2020-03-28	QODE HEALTH SOLUTIONS (PTY) LTD	https://qodeinteractive.com/contact-us/	https://qode.healthcare/legal/privacy-policy	Not available	Not available
13	COVID Symptom Tracker	Apple iTunes and Google Play	App Subtitle Help urgent medical research App Description Help slow the spread of COVID-19 by self-reporting your symptoms daily, even if you feel well. Join millions of people supporting scientists at King’s College London to help our health services by identifying: * How fast the virus is spreading in your area * High-risk areas in the UK * Who is most at risk, by better understanding symptoms …	1) Collects data for a research study about COVID-19 by King’s College London such as general information (e.g. age), health information (e.g. whether user has certain diseases), daily symptom monitoring, whether the user visited the hospital, what treatment the user received at the hospital, and whether the user has been tested for COVID-19.	United Kingdom	Medical	3rd week of March 2020 (22 Mar 2020 - 28 Mar 2020)	2020-04-02	Zoe Global Limited	https://covid.joinzoe.com/	https://covid.joinzoe.com/privacy-notice	4.71	75878
14	Central Coast COVID-19 Info	Apple iTunes	App Promotional Text COVID-19 information for the Central Coast from the local medical community. App Description This app is a resource that has been developed in partnership with local hospitals and medical providers. This app will have up to date information about the COVID-19 pandemic in the Central Coast Area.	1) Provides information about COVID-19 in the Central Coast Area	United States	Health & Fitness	3rd week of March 2020 (22 Mar 2020 - 28 Mar 2020)	2020-03-26	Progressive Healthcare Systems, Inc.	https://theholvangroup.com/	https://www.holvanapp.com/page/privacy_policy	Not available	Not available
15	PatientSphere for COVID19	Apple iTunes	App Description Track your flu-like symptoms. Log important health data such as fever, cough; get medication tracking and reminders and more using this FREE tool. It will help you to communicate with your doctor and help them to accurately diagnose the disease.	1) Track flu-like symptoms 2) Logs important health data (e.g. fever, cough) 3) Medication tracking and reminders 4) Allows communication with doctor to allow doctor to accurately diagnose the disease	United States	Health & Fitness	2nd week of March 2020 (15 Mar 2020 - 21 Mar 2020)	2020-03-21	Open Cancer Network	https://www.openhealth.cc/	https://www.openhealth.cc/	3	8
16	STOP COVID19 CAT	Apple iTunes and Google Play	App Description STOP COVID 19 CAT és una aplicació mòbil de /Salut amb un doble objectiu: 1. Donar resposta a les necessitats d'informació de la ciutadania en relació al COVID 19, a través d’un qüestionari que els indica si tenen possibilitat de tenir COVID. 2. Recollir dades de la població per tal de poder crear mapes de calor pel quadre de comandament. App Description STOP COVID 19 CAT is a mob…	1) Provides information about COVID-19 to check if the user has COVID-19 2) Collects population data to create heat maps for tracking	Spain	Medical	2nd week of March 2020 (15 Mar 2020 - 21 Mar 2020)	2020-04-09	Generalitat de Catalunya	http://sem.gencat.cat/ca/061CatSalutRespon/apps-mobils/STOPCOVID19/condicions-seguretat	http://sem.gencat.cat/ca/061CatSalutRespon/apps-mobils/STOPCOVID19/condicions-seguretat	4.27	447
17	BMC Combat Covid19	Apple iTunes	App Description Work with BMC to fight the spread of COVID-19. We encourage you to download this app, and mark your position for self quarantine. This will help us track your health progress and contain the spread of this virus.	1) User marks their self quarantine location to monitor	India	Medical	3rd week of March 2020 (22 Mar 2020 - 28 Mar 2020)	2020-03-31	Municipal Corporation of Greater Mumbai	https://portal.mcgm.gov.in/irj/portal/anonymous	https://portal.mcgm.gov.in/irj/portal/anonymous/privacy	3.8	10
18	coVIDApp	Apple iTunes and Google Play	App Description coVIDApp es una App creada para ayudar en la gestión asistencial de las personas que se encuentran ingresadas o en atención domiciliaria y su relación con sus familiares. coVIDApp es un canal de comunicación directo, seguro y veraz entre tu Equipo Sanitario y tú. Podrás recibir consejos, enviar información sobre tu estado, gestionar tu medicación, recibir los resultados de tus pru…	1) A "direct, safe and truthful communication channel" for users and healthcare professionals to receive advice, send information about user's condition, manage user's medication, receive test results, chat with the healthcare team, and schedule a video consultation.	Spain	Health and Fitness	2nd week of March 2020 (15 Mar 2020 - 21 Mar 2020)	2020-03-20	FUNDACION PRIVADA DE LUCHA CONTRA EL SIDA	http://www.flsida.org/ca	https://www.flsida.org/ca	Not available	Not available
19	Covidom Patient	Apple iTunes and Google Play	App Description *** La solution COVIDOM n'est pas en libre accès et est UNIQUEMENT disponible pour les patients suivis par des services hospitaliers utilisateurs de la plateforme.*** Covidom est une application qui permet aux patients porteurs du virus COVID-19 de bénéficier d’un suivi à distance (ou télésuivi) quotidien. Il peut répondre à des questionnaires médicaux qui sont analysés en temps r…	1) Not open access and accessible only for patients treated in hospitals using the platform 2) Remote monitoring of patients carrying the COVID-19 virus 3) Alerts healthcare team if the user requires attention. If necessary, the nursing staff will contact the patient directly to give instructions	France	Medical	1st week of March 2020 (07 Mar 2020 - 14 Mar 2020)	2020-03-19	Assistance Publique-Hopitaux de Paris	https://www.covidom.fr/FAQ	https://www.covidom.fr/mentions-legales	3.8	73
20	COVID Radar	Apple iTunes and Google Play	App Description Met deze app verzamelen we gegevens van Nederlanders voor wetenschappelijk onderzoek naar het bestrijden van het coronavirus (COVID-19). We willen beter kunnen gaan voorspellen welke zorgbehoefte er in Nederland straks is: hoeveel corona-patiënten verwachten we waar en wanneer? Dit is een app van het Leids Universitair Medisch Centrum (LUMC). Alle gegevens worden anoniem verwerkt.…	1) Collects data for a research study about COVID-19 by Leiden University Medical Center and users have to regularly share data about their physical condition and their housemates	Netherlands	Medical	4th week of March 2020 (29 Mar 2020 - 04 Apr 2020)	2020-04-02	Academisch Ziekenhuis Leiden	https://forms.lumc.nl/lumc2/feedbacksite	https://www.lumc.nl/12367/Deelnemers-wetenschappelijk-onderzoek/	3.76	101
21	COVID Monitor	Apple iTunes	App Subtitle Jaraguá do Sul Covid-19 App Description O Covid Scan é um aplicativo destinado ao suporte às equipes de saúde nas ações de prevenção e contigenciamento da Covid-19 na cidade de Jaraguá do Sul e região, em uma parceria entre a prefeitura de Jaraguá do Sul e a WEG Equipamentos Elétricos S/A. O aplicativo Covid Scan permite que você realize uma avaliação virtual de saúde, acesse estatís…	1) Allows used to conduct a self-assessment and receive recommendations based on results of the self-assessment 2) Provides daily summary of statistics (i.e. confirmed and suspected cases of COVID-19) 3) Provides updated annoucements from the state and city government of Jaraguá do Sul	Portugal	Health and Fitness	1st week of April 2020 (05 Apr 2020 - 11 Apr 2020)	2020-04-09	MUNICIPIO DE JARAGUA DO SUL	https://www.jaraguadosul.sc.gov.br/index.php	https://www.jaraguadosul.sc.gov.br/politica-de-privacidade	Not available	Not available
22	COVID-19MX	Apple iTunes and Google Play	App Promotional Text COVID-19MX App Description La Secretaría de Salud te ofrece esta aplicación que te permite contar con la información necesaria para protegerte y actuar de manera oportuna ante el Coronavirus-2019 Cuenta con las siguientes funcionalidades: Acceso directo al teléfono de atención epidemiológica sanitaria. Autodiagnóstico: En caso de sospecha de que tu o algún familiar sufrieron …	1) Provides direct access to the epidemiological health care telephone number. 2) Allows user to conduct a self-assessment and receive recommendations based on the results 3) Provides information about the neares "Service Centers" 4) Provides information about COVID-19 and "prevention measures" 6) Provides updated annoucements from the Ministry of Health	Mexico	Health and Fitness	1st week of April 2020 (05 Apr 2020 - 11 Apr 2020)	2020-04-07	INFOTEC, Centro de Investigacion e Innovacion en Tecnologias de la Informacion y Comunicacion	https://www.gob.mx/	https://www.gob.mx/	4.33	123
23	COVID Puebla	Apple iTunes and Google Play	App Description COVID Puebla es una aplicación móvil oficial del Gobierno del Estado de Puebla que te brinda una autoevaluación inmediata, confiable y oficial las 24 horas del día. En caso de ser necesario, las autoridades de Salud se pondrán en contacto contigo. Recuerda que cada mensaje de broma puede costar una vida, No las hagas. ¡Cuidémonos todas y todos! App Description COVID Puebla is an o…	1) Allows user to conduct a self-assessment and "if necessary, the Health authorities will contact" the user	Spain	Medical	1st week of April 2020 (05 Apr 2020 - 11 Apr 2020)	2020-04-10	Secretaria de Finanzas de Gobierno del Puebla	https://previenecovid19.puebla.gob.mx/	https://previenecovid19.puebla.gob.mx/images/docs/AvisodeprivacidadCOVID.pdf	Not available	Not available
24	COVID-RD	Apple iTunes and Google Play	App Description Esta aplicación te permite visualizar los datos arrojados por la OMS acerca de COVID-19 en República Dominicana y reportar síntomas al Ministerio de Salud Pública.Esta aplicación puede usarse para el registro de síntomas de toda la familia, pero para registrar los síntomas de un menor de edad estos deben ser suplidos por su padre, madre o tutor. En esta entrega de COVID-RD tendrás…	1) Record symptoms of the whole family in a survey carried out by the Ministry of Public Health and the Emergency Operations Center of the Dominican Republic to decide if necessary to go for the COVID-19 test at a health facility 2) Provides real time updates from the Ministry of Public Health 3) Provides articles about COVID-19 from the "Ministry of the Presidency and the Ministry of Public Heal…	Spain	Health and Fitness	1st week of April 2020 (05 Apr 2020 - 11 Apr 2020)	2020-04-10	Oficina Presidencial de Tecnologias de la Informacion y Comunicacion	https://serviciosrd.gob.do/	https://serviciosrd.gob.do/politica-de-privacidad	Not available	Not available
25	Stop Covid	Apple iTunes and Google Play	App Promotional Text Together we can defeat the virus! App Description Stop Covid supports Georgia's efforts to prevent the spread of COVID-19 through contact tracing. The great danger with COVID-19 is the long incubation period. Our goal is to inform people who have had contact with another infected person at an early stage and thus prevent them from unknowingly spreading the virus further. When…	1) Users will be alerted "with instructions to contact the local governmental authority" if they had contact with a person with COVID-19	Georgia	Medical	2nd week of April 2020 (12 Apr 2020 - 18 Apr 2020)	2020-04-12	Ministry of Labour, Health and Social Affairs	https://stopcov.ge/	https://api.novid20.app/api/v1/mobile/privacy	Not available	Not available
26	patientMpower for COVID-19	Apple iTunes and Google Play	App Description The patientMpower for COVID-19 app is for people in the Republic of Ireland who have been enrolled in the COVID-19 remote monitoring programme by a healthcare professional. The patientMpower for COVID-19 app will allow you to monitor your COVID-19 symptoms and health information such as your oxygen levels and temperature whilst you are in self-isolation. This information will be s…	1) Monitors oxygen saturation using a pulse oximeter to track recovery from COVID-19 2) Tracks symptoms including breathlessness 3) Records details of underlying conditions and existing medications 4) Anonymised location monitoring 5) Syncs with Apple Healthkit to track heart rate and activity 6) Allows healthcare professionals at monitoring centres to view health data viewable real time	Ireland	Medical	1st week of March 2020 (07 Mar 2020 - 14 Mar 2020)	2020-04-11	patientMpower Ltd	https://info.patientmpower.com/	https://info.patientmpower.com/covid19-privacy-policy	Not available	Not available
27	U Informa COVID-19	Apple iTunes	App Promotional Text Aplicación de curso informativo y práctico sobre la enfermedad infecciosa COVID-19. App Description U Informa es una aplicación que presenta un curso informativo y práctico sobre la enfermedad infecciosa COVID-19. En esta aplicación encontrarás preguntas que buscan explicar que es normal sentirse angustiado, pero al mismo tiempo aceptar el hecho de que el problema esté presen…	1) Provides information about COVID-19 2) Provides resource to normalise distress and cope with the quarantine	Spain	Education	3rd week of March 2020 (22 Mar 2020 - 28 Mar 2020)	2020-03-25	Universidad Autonoma de Nuevo Leon	https://www.uanl.mx/	https://www.uanl.mx/aviso-de-privacidad-app-psicologia/	Not available	Not available
28	COVID-19.eus	Apple iTunes and Google Play	App Description COVID-19.eus es una aplicación colaborativa para gestionar la pandemia del COVID-19 en el ámbito de la comunidad autónoma vasca. La aplicación permite hacer un autodiagnóstico del contagio de COVID-19. En caso de ser positivo, el usuario se considerará POSIBLE contagio (según terminología de la OMS) y avisará a todo el círculo de personas, de tal forma que se considerarán en riesg…	1) Allows self-diagnosis of COVID-19 infection. If assessed positive for COVID-19, people in contact with the user will be contact traced to detect the foci of contagion	Spain	Utilities	4th week of March 2020 (29 Mar 2020 - 04 Apr 2020)	2020-04-04	Osakidetza	https://www.euskadi.eus/coronavirus-app-covid-eus/web01-a2korona/es/	https://www.euskadi.eus/condiciones-de-uso-de-la-aplicacion-informatica-covid19-eus/web01-a2korona/es/	Not available	Not available
29	COVID-19 Tam	Apple iTunes and Google Play	App Description "Covid-19 Tam" es una herramienta tecnológica del Gobierno del Estado de Tamaulipas a través de la Secretaría de Salud que tiene la finalidad de comunicar a los tamaulipecos los casos de coronavirus activos en el estado. La aplicación brinda información sobre el total de los casos en investigación, así como los casos que han sido descartados. A través de ella, se hace el desglose …	1) Provides information about the number of suspected cases, active cases (divided into asymptomatic, mild, moderate and severe), recovered, and death rate of COVID-19 2) Allows geolocation of cases to follow-up with them	Mexico	Health and Fitness	4th week of March 2020 (29 Mar 2020 - 04 Apr 2020)	2020-04-10	Gobierno del Estado de Tamaulipas	https://coronavirus.tamaulipas.gob.mx/	https://www.tamaulipas.gob.mx/	3.85	65
30	COVID-19 Daily	Apple iTunes	App Subtitle Daily Summary Updates App Description Daily summary updates for the Novel Coronavirus (COVID-19) for new and total numbers of confirmed, deaths and recovered cases. NOTES: - This app DOES NOT collect any sensitive or personal data from you and DOES NOT provide any healthcare services - All data is sourced from Johns Hopkins CSSE data repository for the 2019 Novel Coronavirus Visual D…	1) Provides daily summary of the number of confirmed, deaths, and revcovered cases of COVID-19	United States	Reference	1st week of April 2020 (05 Apr 2020 - 11 Apr 2020)	2020-04-08	Wrights Creative Services, L.L.C.	http://wrightscsapps.com/	http://wrightscsapps.com/?content=legal&dest=privacy	Not available	Not available
31	FAMILY - COVID 19	Apple iTunes and Google Play	App Description Ứng dụng tự kê khai triệu chứng bệnh và yếu tố dịch tễ dành cho người bệnh, thân nhân và đối tác tại Bệnh viện Gia Đình (Đà Nẵng) nhằm bảo vệ sức khỏe của cá nhân và cộng đồng trước diễn biến phức tạp của dịch bệnh COVID-19. App Description The application of self-declaration of disease symptoms and epidemiological factors for patients, relatives and partners at Family Hospital (D…	1) Allows users to record symptoms and epidemiological factors	Vietnam	Health and Fitness	3rd week of March 2020 (22 Mar 2020 - 28 Mar 2020)	2020-04-02	FAMILY HEALTHCARE JOINT STOCK COMPANY	https://familyhospital.vn/	https://familyhospital.vn/	Not available	Not available
32	Castor COVID-19	Apple iTunes and Google Play	App Description This app is part of a larger research infrastructure provided by Castor, that supports the recruitment and enrollment of healthy volunteers to support COVID-19 studies. This app asks healthy volunteers to report their symptoms on a day to day basis, so that the population can be monitored by trained healthcare professionals through real-time dashboards. To use this app, volunteers…	1) Specifically for prior enrolled resesrch participants to report their symptoms daily, so that the population can be monitored by trained healthcare professionals through real-time dashboards.	United States	Health and Fitness	4th week of March 2020 (29 Mar 2020 - 04 Apr 2020)	2020-04-03	Ciwit B.V.	https://helpdesk.castoredc.com/article/572-coming-soon-the-castor-covid-19-app	https://www.castoredc.com/mobile-app-privacy-policy/	Not available	Not available
33	Covid-19 UAE	Apple iTunes	App Promotional Text Realtime global Covid-19 stats and UAE news, Live calls with our specialists, Awareness Kit, Patients’ Support & much more. App Description Covid-19 UAE is Ministry of Health’s Official Mobile App on Coronavirus management. The App provides you with real-time Coronavirus cases information and keeps you up to date with regional news & events. If you are general user, the app i…	1) Provides information about the number of suspected cases, active cases (divided into asymptomatic, mild, moderate and severe), recovered, and death rate of COVID-19 2) Provides updated regional news and events. 3) Provides information about Covid-19 4) Provides a "self-awareness kit" that comprives of services "ranging from Live Calls, Quarantine management and support".	United Arab Emirates	Health and Fitness	4th week of March 2020 (29 Mar 2020 - 04 Apr 2020)	2020-04-04	Ministry of health	https://mohaphealthbotprod.azurewebsites.net/	https://www.mohap.gov.ae/en/Pages/PrivacyPolicy.aspx	4.86	50
34	Canada COVID-19	Apple iTunes and Google Play	App Description Canada COVID-19 is designed for you to stay informed about COVID-19 in Canada and determine what actions and next steps you should take. Recommendations are personalized and based on your personal risk factors. You will receive timely updates with important news and alerts from Canada’s Ministry of Health. Recommendations and content are automatically updated based on the latest g…	1) Provides information about COVID-19 from Canada’s Ministry of Health 2) Provides 'personalised' recommendations for users regarding actions to take, if necessary	Canada	Medical	4th week of March 2020 (29 Mar 2020 - 04 Apr 2020)	2020-04-13	Health Canada	https://www.thrive.health/covid19-collection-notice	https://www.thrive.health/covid19-collection-notice	4.48	299
35	Asistencia COVID-19 GT	Apple iTunes	App Description Es una aplicación gratuita, independiente, creada para trasladar información de fuentes oficiales sobre el COVID-19 en Guatemala, proporcionando a los usuarios una herramienta básica para el autodiagnóstico de síntomas y la posibilidad de una consulta médica gratuita online (en línea) para los usuarios, gracias a la colaboración de la empresa Doctor on-line. Asistencia COVID-19 ta…	1) Provides information about COVID-19 2) Allows user to do a self-assessment and the "possibility of a free online medical consultation" 3) Facilitates the reporting of COVID-19 cases to the Ministry of Health	Spain	Reference	4th week of March 2020 (29 Mar 2020 - 04 Apr 2020)	2020-04-02	Asociacion Civil Red Ciudadana	https://www.oxfam.org/en/what-we-do/countries/guatemala	http://oxfam.codifay.com/	Not available	Not available
36	COVID-19 Symptom Tracker	Apple iTunes	App Subtitle Symptome erfassen und helfen! App Promotional Text Teilen Sie täglich Ihre Symptome mit und helfen Sie COVID-19 zu verstehen. Die Erfassung der Symptome und Risikoprofile erfolgt anonym und dient der Wissenschaft! App Description Der Corona-Virus hält die Welt in Atem. Entscheidend für eine Eindämmung der Ausbreitung ist eine Isolation und schnelle Erkennung erkrankter Menschen. Aufg…	1) Self-assessment for COVID-19 to determine whether testing is necessary	Germany	Medical	1st week of April 2020 (05 Apr 2020 - 11 Apr 2020)	2020-04-11	Universitaetsklinikum Freiburg	https://eureqa.io/covid-19	https://eureqa.io/covid-19	5	8
37	Coronavirus COVID Tracker	Apple iTunes	App Promotional Text Fight Coronavirus (COVID-19) by tracking global evolution! App Description Fight Coronavirus (COVID-19) by tracking global evolution and staying up to date with latest official information on protection measures and treatments.	1) Provides information about precautionary measires and treatments for COVID-19	Romania	Medical	1st week of April 2020 (05 Apr 2020 - 11 Apr 2020)	2020-04-12	H MEDICAL CLINIC SRL	http://hclinic.ro/	https://drive.google.com/file/d/15DHmhQzjlXjOnAWHcIlhvZ3X8HgpMSde/view	Not available	Not available
38	COVID-19 NI	Apple iTunes and Google Play	App Description COVID-19 NI About this app App from Health & Social Care (HSC) Northern Ireland Owned and run by Digital Health and Care NI (DHCNI) on behalf of HSC, the Public Health Agency, and the Department of Health. The app is designed to help the public in Northern Ireland keep up to date with the latest advice on the Covid-19 pandemic, helping you to: · Decide if you have the symptoms of …	1) Allows users to know if they have COVID-19 2) Provides recommendations on steps to take to manage depending on the illness severity, and whether the user needs to get clinical advice and how to access it 3) Provides advise for vulnerable members of the public 4) Provides links to trusted information resources 5) Informs user to get an isolation note if user needs to self-isolate	Ireland	Medical	3rd week of March 2020 (22 Mar 2020 - 28 Mar 2020)	2020-04-10	Health & Social Care Board	https://www.publichealth.hscni.net/	https://www.health-ni.gov.uk/publications/covid-19-app-privacy-notice	4.83	35
39	Koronavirus COVID-19	Apple iTunes and Google Play	App Description Mobilní aplikace je publikována za účelem zvýšení povědomí o viru Corona COVID-19 a informovanosti občanů. Aplikace má následující vlastnosti: - Poskytuje informace o tématech jako jsou příznaky, prevence, postup při podezření na infekci, mimořádné informace atd. - Poskytuje informace a doporučení pro pobyt v karanténě. - Notifikační zprávy o mimořádných událostech a důležitých in…	1) Provides information on topics such as symptoms, prevention, how to suspect infection, emergency information, etc. 2) Provides information and recommendations for quarantined stay 3) Provides reports on emergencies and important information 4) Provides contacts to sanitary stations, medical infoline and senior care line 5) Provides information about COVID-19 ("most common rumors and misinforma…	Czech	Medical	4th week of March 2020 (29 Mar 2020 - 04 Apr 2020)	2020-04-08	Univerzita Karlova	https://www.lf1.cuni.cz/	https://www.lf1.cuni.cz/	5	17
40	NJ COVID 19	Apple iTunes	App Description Coronavirus is spreading and it’s important to stay alert and prepared. We are here to support our NJ residents in this difficult times. Please share the app with your loved ones and keep them updated with latest news and statistics of COVID-19.	1) Provides latest news and statistics of COVID-19	United States	News	4th week of March 2020 (29 Mar 2020 - 04 Apr 2020)	2020-04-01	POLICEMENS BENEVOLENT ASSOCIATION LOCAL 105	https://keplerbase.com/	https://njhealth.keplerconnect.com/aboutcontent/privacypolicy	4.71	17
41	Covid-19 Armenia	Apple iTunes and Google Play	App Subtitle Government of Armenia App Description Official Covid-19 information application by Armenian Government. This app will help you stay up to date with the latest official news about Covid-19 in Armenia. You can determine if Covid-19 signs are present and understand whether or not you should visit a medical facility.	1) Provides information about COVID-19 2) Allows users to decide if they should visit a medical facility to test for COVID-19	Republic of Armenia	Medical	4th week of March 2020 (29 Mar 2020 - 04 Apr 2020)	2020-04-07	Office of the Prime Minister of the Republic of Armenia	https://covid19.gov.am/hy	https://covid19.gov.am/app/privacy	4.92	13
42	T Covid'19	Apple iTunes and Google Play	App Description T COVID'19 Telangana (Corona Virus Alert) App has been developed by the Government of Telangana to provide citizens with preventive care information and other government advisories. Following are the main sections for citizens: 1. Government Hospitals with Isolation Wards 2. Prevention and Precautions 3. Private Hospitals with Isolation Wards 4. Approved Labs and Test Centers 5. H…	1) Provides information about COVID-19 regarding "preventive care information and other government advisories" 2) Provides advice to visit the nearest hospital or doctor if the user develops COVID-19 symptoms	India	Medical	1st week of April 2020 (05 Apr 2020 - 11 Apr 2020)	2020-04-12	ELECTRONIC SERVICE DELIVERY	https://telangana.gov.in/	https://mgov.telangana.gov.in/PrivacyPolicy.html	3.82	11
43	Здоровье.ру – стоп COVID-19	Apple iTunes	App Description Здоровье.ру (ранее «Мое Здоровье») — это бесплатное приложение, которое заботится о здоровье, адаптируясь под ваши особенности. Пройдите бесплатную программу «Стоп коронавирус», разработанную командой ведущих врачей. В программе вы узнаете свой риск заражения коронавирусом, а также получите персональные рекомендации о том, стоит ли обращаться к врачу и как это правильно сделать. П…	1) Developed by doctors 2) Provides self-assessment and "personalised recommendations on whether to see a doctor and how to do it correctly" 3) Provides an educational course about "how to protect yourself and loved ones, what to do in case of illness and how to reduce anxiety and stress" 4) Provides online booking of appointment to consult a doctor and alternatively, online consultations with do…	Russia	Medical	2019	2020-04-13	ZDOROVE GORODA, OOO	https://zdorovie.ru/	https://moezdorovie.org/uploads/terms.pdf	4.46	159
44	Detector COVID-19 Toluca	Apple iTunes and Google Play	App Description Herramienta tecnológica para la detección de posibles casos de COVID-19 en Toluca así como recomendaciones y avisos importantes del Ayuntamiento de Toluca para prevenir el contagio del COVID-19 App Description Technological tool for the detection of possible cases of COVID-19 in Toluca as well as important recommendations and warnings from the Toluca City Council to prevent the sp…	1) Detection of possible cases of COVID-19 2) Provides "recommendations and warnings" to prevent the spread of COVID-19	Mexico	Medical	3rd week of March 2020 (22 Mar 2020 - 28 Mar 2020)	2020-04-08	H. Ayuntamiento de Toluca	https://www2.toluca.gob.mx/	https://www2.toluca.gob.mx/transparencia/	4.33	9
45	1-Check COVID	Apple iTunes	App Promotional Text The 1-Check COVID app is designed to help you make decisions regarding appropriate medical care related to COVID-19. App Description Designed by leading health experts at the University of Nebraska Medical Center, the 1-Check COVID app features an easy to use interface that asks you to complete a series of questions about your symptoms, travel, medical conditions, and exposur…	1) "Provides clear guidance based on self-reported symptoms, travel, medical conditions, and exposure" 2) "Designed and tested by internationally recognized healthcare providers and researchers at the University of Nebraska Medical Center" 3) "Easy to use interface allows for multiple profiles and screenings from a single device'	United States	Health and Fitness	4th week of March 2020 (29 Mar 2020 - 04 Apr 2020)	2020-04-03	University of Nebraska Medical Center	http://catalog.unmc.edu/general-information/campus-services/its/	https://privacy-unmc.s3.us-east-2.amazonaws.com/index.html	4.59	66
46	Asistencia COVID-19	Apple iTunes and Google Play	App Subtitle Auto-evaluación del COVID-19 App Description Esta es una aplicación oficial del Gobierno de España en cooperación con las Comunidades Autónomas adheridas. Por favor, revisa el listado de Comunidades Adheridas en https://asistencia.covid19.gob.es/ La aplicación Asistencia COVID-19 permite autoevaluarse sobre los posibles síntomas de la enfermedad infecciosa COVID-19 e informarse sobre…	1) Provides self-assessment of COVID-19 symptoms and recommendations for follow-up	Spain	Health and Fitness	1st week of April 2020 (05 Apr 2020 - 11 Apr 2020)	2020-04-14	Ministerio de Asuntos Economicos y Transformacion Digital	https://asistencia.covid19.gob.es/contacto	https://asistencia.covid19.gob.es/politica-de-privacidad	Not available	Not available
47	Covid-19 Ministerio de Salud	Apple iTunes and Google Play	App Description Coronavirus Covid-19 es la app oficial del Ministerio de Salud de la Nación y tiene como objetivo que los argentinos y las argentinas puedan realizarse un rápido autodiagnóstico para saber si sus síntomas son compatibles con el COVID-19 . La aplicación tiene las siguientes características: -Información sobre diversos temas (síntomas, cómo prevenirlos, qué hacer en caso de sospecha…	1) Provides self-assessment of COVID-19 symptoms. If suspected of infection, the user will "receive instructions and will be sent to the nearest health center" 2) Provides information about COVID-19	Argentina	Medical	3rd week of March 2020 (22 Mar 2020 - 28 Mar 2020)	2020-03-28	Presidencia de la Nacion Argentina	https://www.argentina.gob.ar/miargentina	https://www.argentina.gob.ar/terminos-y-condiciones	3.88	64
48	MUSC COVID-19 Vital Link	Apple iTunes	App Description MUSC COVID-19 Vital Link is a prescribed application provided to patients by MUSC Health clinicians. Integrates with health kit to send oxygen saturation and temperature	1) Is a prescribed application for patients 2) "Integrates with health kit to send oxygen saturation and temperature"	United States	Medical	1st week of April 2020 (05 Apr 2020 - 11 Apr 2020)	2020-04-09	The Medical University of South Carolina	https://hitechnologysolutions.com/	https://web.musc.edu/about/compliance/privacy	Not available	Not available
49	First Responder COVID-19 Guide	Apple iTunes	App Promotional Text Stanford Medicine provides the latest expert information on COVID-19, including screening guidance for police, firefighters, paramedics and other essential personnel. App Description COVID-19 presents unique challenges for the police, firefighters and paramedics who serve and protect their communities. Stanford Medicine experts answer your questions, provide up-to-date inform…	1) Provides a screening questionnaire to determine whether user requires testing based on reported symptoms, medical history and exposure. Results are saved for future reference. 2) Provides information about COVID-19 ("list of frequently-asked questions, an easy-to-understand guide for protecting yourself, and videos of weekly virtual town hall meetings, in which Stanford Medicine leaders update…	United States	Health and Fitness	1st week of April 2020 (05 Apr 2020 - 11 Apr 2020)	2020-04-08	Stanford University	https://med.stanford.edu/covid19/first-responder/support.html	https://med.stanford.edu/covid19/first-responder/privacy-policy.html	4	8
50	CoVive: your COVID-19 app	Apple iTunes	App Description CoVive is a COVID-19 CE-certified app from BioneXt LAB, powered by Medicus AI. CoVive guides you in evaluating your probability of having contracted COVID-19, and helps you monitor your symptoms and vitals whether you have tested positive for the virus or not. CoVive informs you of up-to-date measures to protect yourself and your community. The free support and monitoring app has …	1) Provides self-assessment of COVID-19 2) Helps user to monitor symptoms and vitals 3) Provides updated measures	United States	Medical	1st week of April 2020 (05 Apr 2020 - 11 Apr 2020)	2020-04-11	BioneXt SA	https://covive.ai/	https://covive.ai/privacy/	Not available	Not available
51	Estamos ON - Covid19	Apple iTunes and Google Play	App Promotional Text Informação oficial e recomendações a cidadãos, famílias e empresas sobre COVID19 App Description Esta é a app oficial da Resposta Portuguesa à COVID-19. Conheça as medidas excecionais do Governo e todos os apoios concedidos a cidadãos, famílias e empresas. Aqui encontra conselhos práticos para trabalhar e recorrer aos serviços públicos a partir de casa. Aceda às recomendações…	1) Provides information about the measures take by the government and the support provided to citizens and companies 2) Provides practical advice for working and using public services from home 3) Provides recommendations of the health authorities 4) Provides "statistics of the evolution of the pandemic in Portugal" 5) Provides information about COVID-19 ("Frequently Asked Questions (FAQs) is als…	Portugal	Utilities	4th week of March 2020 (29 Mar 2020 - 04 Apr 2020)	2020-03-30	Agencia para a Modernizacao Administrativa	https://covid19estamoson.gov.pt/	https://www.ama.gov.pt/web/agencia-para-a-modernizacao-administrativa/politica-de-privacidade	4.93	28
52	COVID19 Paraná	Apple iTunes	App Description A Secretaria da Saúde e o Governo do Estado do Paraná precisam de sua colaboração para conter a propagação do Coronavírus (COVID-19). Você reside no Paraná? - Preencha o cadastro e responda o formulário sobre sua condição de saúde. - Os casos suspeitos de infecção pelo coronavírus (COVID-19), serão direcionados para atendimento médico via Whatsapp, com auxílio da telemedicina. - F…	Transit Authorization Form	Portugal	Health and Fitness	4th week of March 2020 (29 Mar 2020 - 04 Apr 2020)	2020-04-14	Companhia de Informatica do Parana - CELEPAR	http://www.coronavirus.pr.gov.br/Campanha	http://www.coronavirus.pr.gov.br/Campanha/Pagina/Termo-Legal-de-Uso	Not available	Not available
53	Coronavirus — Covid19	Apple iTunes	App Subtitle Actual Info & Stats App Promotional Text Actual statistics and useful information about Coronavirus (Covid-19). App Description The main goal of the application is to bring to users actual statistics in numbers both worldwide and by selected country about spreading new Coronavirus (Covid-19). It also can help you to get information about main symptoms, recommendations from WHO, usefu…	1) Provides information about COVID-19 ("actual statistics in numbers both worldwide and by selected country, main symptoms, recommendations from WHO, useful links and contacts")	Russia	Health and Fitness	1st week of April 2020 (05 Apr 2020 - 11 Apr 2020)	2020-04-11	VERBA KLINIKA, OOO	https://covidum.com/	https://covidum.com/policy	4.21	19
54	Disinfection Checklist COVID19	Apple iTunes	App Description Disinfection Checklist COVID19 app from Snappii is a great tool for ensuring proper disinfection for commercial and residential facilities. The app is based on the Centers for Disease Control (CDC) Prevention guidelines. The app contains a comprehensive checklist with 38 checks to ensure that all surfaces have been disinfected. The app collects photos, signatures and dates, and su…	1) Provides a "checklist with 38 checks to ensure that all surfaces have been disinfected" 2) Collected @photos, signatures and dates, and submits the inspection report...that can be shared with your clients via email or other means available on your device" 3) Provides a list of products that have been "pre-approved by the U.S. Environmental Protection Agency (EPA) for use against emerging envel…	United States	Business	4th week of March 2020 (29 Mar 2020 - 04 Apr 2020)	2020-04-04	Snappii Corporation	https://www.snappii.com/	https://www.snappii.com/policy	Not available	Not available
55	COVID19 Regione Sardegna	Apple iTunes and Google Play	App Description Modulistica online per – RICHIESTA DI AUTORIZZAZIONE STRAORDINARIA AL TRASPORTO In base al D.M. n.117 del 14.03.2020, e all’Ordinanza del Presidente della Regione Sardegna n. 9 del 14.03.2020, tutti i soggetti in arrivo e in partenza dalla Sardegna hanno l’obbligo di compilare e inviare esclusivamente on line la richiesta di autorizzazione. Per eventuali richieste di informazioni,…	Transit Authorization Form	Italy	Utilities	3rd week of March 2020 (22 Mar 2020 - 28 Mar 2020)	2020-03-26	REGIONE AUTONOMA DELLA SARDEGNA	https://www.regione.sardegna.it/	http://www.regione.sardegna.it/privacy.html	Not available	Not available
56	CovidWatcher	Apple iTunes	App Description CovidWatcher is a citizen-science tool built by Columbia University. More information about CovidWatcher at covidwatcher.org The information gathered through the app will help prepare cities, hospitals, and community organization in their response to the pandemic. It will help identify the next hot spots or which resources are needed in which neighborhood. The data you track will …	1) For a research study 2) Allows user to can view "interactive maps that show the pandemic’s evolution through time at covidwatcher.org"	United States	Health and Fitness	1st week of April 2020 (05 Apr 2020 - 11 Apr 2020)	2020-04-11	Columbia University	https://covidwatcher.dbmi.columbia.edu/	https://covidwatcher.dbmi.columbia.edu/app/informed_consent.pdf	5	6
57	CovidMX	Apple iTunes	App Subtitle Evitemos más contagios App Promotional Text Todavía tenemos una oportunidad de frenar la epidemia. Hagámoslo juntos. Evitemos más contagios. App Description Este servicio ofrece la oportunidad de realizar un cuestionario de manera anónima, para saber si existen posibles síntomas de COVID-19 en casa. Después, emite algunas sugerencias obtenidas del sitio de la Organización Mundial de …	1) Provides self-assessment of COVID-19 at home 2) Provides recommendations from the World Health Organization website 3) Shares the location and self-assessment results to all users for them to view statistics close to their own location ("We do not disclose the exact location of any of the users. We only disclose the number of possible cases found.") 4) Provides number of confirmed cases of COV…	Mexico	Health and Fitness	4th week of March 2020 (29 Mar 2020 - 04 Apr 2020)	2020-04-05	Blooders.org A.C.	https://covidmx.app/	https://covidmx.app/politica-de-privacidad/	4.31	42
58	CovidXcel	Apple iTunes	App Description Welcome to CovidXcel! This app aims to help you be more informed about the developing coronavirus pandemic, in order to keep you safe, informed, and well. This app is developed & kept up-to-date by a team of doctors, researchers, and app developers. CovidXcel will teach you lots of important information about coronavirus through several informational chapters and will test your kn…	1) Provides information about COVID-19 and tests knowledge with quizzes 2) Provides daily reminder notifications and quizzes	United States	Health and Fitness	4th week of March 2020 (29 Mar 2020 - 04 Apr 2020)	2020-04-03	Montefiore Applications, LLC	https://asthmaxcel.net/	https://asthmaxcel.net/privacy.html	5	11
59	COVID19 - DXB Smart App	Apple iTunes and Google Play	App Description A new virus called the severe acute respiratory syndrome coronavirus 2 (SARS-CoV-2) has been identified as the cause of a disease outbreak that began in China in 2019. The disease is called coronavirus disease 2019 (COVID-19). The virus is a type of coronavirus — a family of viruses that can cause illnesses such as the common cold, severe acute respiratory syndrome (SARS) and Midd…	1) Provides information about COVID-19 2) Provides "personalized support from designated paramedics" if user is "infected by COVID-19"	Dubai	Health and Fitness	4th week of March 2020 (29 Mar 2020 - 04 Apr 2020)	2020-04-14	Dubai Health Authority	https://www.dha.gov.ae/	https://www.dha.gov.ae/en/Pages/PrivacyPolicy.aspx	Not available	Not available
60	COVID19 - DXB Responder	Apple iTunes and Google Play	App Description A new virus called the severe acute respiratory syndrome coronavirus 2 (SARS-CoV-2) has been identified as the cause of a disease outbreak that began in China in 2019. The disease is called coronavirus disease 2019 (COVID-19). The virus is a type of coronavirus — a family of viruses that can cause illnesses such as the common cold, severe acute respiratory syndrome (SARS) and Midd…	1) Provides information about COVID-19 2) Provides "personalized support from designated paramedics" if user is "infected by COVID-19"	Dubai	Medical	4th week of March 2020 (29 Mar 2020 - 04 Apr 2020)	2020-04-11	Dubai Health Authority	http://www.dha.gov.ae/	https://www.dha.gov.ae/en/Pages/PrivacyPolicy.aspx	Not available	Not available
61	Covid-19	Google Play	App Description COVID-19 is the new "Connected Health" App, your point of reference for health, prevention and wellness or for the assistance of patients infected by COVID-19. Born as a health care toolkit, includes all the functions and services suitable for providing assistance to any age and for any need. COVID-19 is part of the ADiLife Connected Health platform and allows self assessments of …	1) Provides self assessments of "daily physiological status and to monitor vital parameter such as temperature, heart rate, oxygen and blood pressure making use of Bluetooth Certified medical devices" 2) Connected to a medical operation centre with threshold monitoring tools 3) Provides access to "medical consultation in video communication"	United States	Health and Fitness	4th week of February 2020 (29 Feb 2020 - 06 Mar 2020)	2020-04-14	https://www.adilife.net/	https://www.adilife.net/	https://www.adilife.net/en/policy-gdpr-app/	2.85	95
62	COVID CARE	Google Play	App Description COVID CARE - Quarantine & Contact Health Tracing for Covid Suspects in Arunachal Pradesh	1) Quarantine and contact tracing for people suspected with COVID-19	India	Health and Fitness	1st week of April 2020 (05 Apr 2020 - 11 Apr 2020)	2020-04-14	Not available on App Annie	Not available on App Annie	Not available on App Annie	5	8
63	Covid Locator	Google Play	App Description Features- Contact tracing Location Tracking Breach detection	1) Contact tracing 2) Location Tracking 3) Breach detection	India	Maps and Navigation	1st week of April 2020 (05 Apr 2020 - 11 Apr 2020)	2020-04-14	https://intugine.com/	Not available on App Annie	https://assetsstatic.s3.ap-south-1.amazonaws.com/covid_privacy_policy.html	4.23	61
64	Fight Covid	Google Play	App Description While the coronavirus pandemic and climate change are inherently different issues, they share two important characteristics: both are global crises that threaten the lives of millions of people. As of Today the number of coronavirus infections approaches 100,000 people worldwide & increasing in India very rapidly. In continuation to initiative taken by the Maharashtra government t…	1) To monitor home quarantined people using GPS 2) Provides reports that the user can share health officials daily	India	Health and Fitness	1st week of April 2020 (05 Apr 2020 - 11 Apr 2020)	2020-04-14	http://fightcovid.live/	http://fightcovid.live/	http://fightcovid.live/corvis/android/policy/fightcovid_privacy_policy.html	Not available	Not available
65	AdiLife Covid-19	Google Play	App Description ADiLife C-19 is the new platform suitable for the remote assistance of patients infected by COVID-19. Born as a health care toolkit, includes all the functions and services suitable for providing assistance to any age and for any need. Access to the service is possible after receiving the Login account from your reference healthcare facility, to start the forced isolation surveill…	1) Provides self assessments of "daily physiological status and to monitor vital parameter such as temperature, heart rate, oxygen and blood pressure making use of Bluetooth Certified medical devices" 2) Connected to a medical operation centre with threshold monitoring tools 3) Provides access to "medical consultation in video communication"	Italy	Health and Fitness	4th week of February 2020 (29 Feb 2020 - 06 Mar 2020)	2020-04-14	https://www.adilife.net/	https://www.adilife.net/	https://www.adilife.net/en/policy-gdpr-app/	3.62	13
66	StopTheSpread COVID-19	Google Play	App Description An orderly way to allow users to send reports to relevant Governments in the UK, Public Health England and in the US, the CDC with emphasis on the current coronavirus crisis. We show and share locations with the government agencies and provide the ability for users to donate to the Government toward finding the cure and preventing the spread of viruses.	1) Allows user to send reports to relevant government agencies in the UK (Public Health England) and in the US (CDC) 2) Shares locations with the government agencies 3) Provides users a channel to donate to "the Government toward finding the cure and preventing the spread of viruses"	Not mentioned	Medical	1st week of March 2020 (07 Mar 2020 - 14 Mar 2020)	2020-03-10	http://www.binarymango.com/	https://www.virus-tracker.com/	Not available	Not available	Not available
67	SMC COVID-19 Tracker	Google Play	App Description Surat Municipal Corporation(SMC) has taken various initiatives to fight COVID-19. A team of developers at the Information Technology (IT) department of SMC has developed SMC COVID-19 Tracker System which includes a web portal and mobile application named “SMC COVID-19 Tracker” to track people who have abroad or interstate travel history and persons who have come in direct contact …	1) Contact tracing of people who have travelled abroad or interstate and persons with direct contact with people diagnosed with COVID-19 2) Provides compulsory self-assessments done twice a day and user has to submit a photo. Follow-ups over the phone may be done and the user may be "asked to visit nearby health facility for necessary check-up and treatment" 3) Monitors the location history of us…	India	Tools	4th week of March 2020 (29 Mar 2020 - 04 Apr 2020)	2020-04-03	http://www.suratmunicipal.gov.in/	http://www.suratmunicipal.gov.in/	http://www.suratmunicipal.gov.in/	4.02	40
68	Monitora Covid-19	Google Play	App Description No intuito de agilizar, qualificar e monitorar os casos confirmados, suspeitos e em isolamento domiciliar de CoronaVirus , o aplicativo MONITORA COVID-19 o e a plataforma web de atendimento constitui uma sala de situação com a função de apoiar a gestão municipal no monitoramento dos casos em isolamento domiciliar de forma mais eficaz e dinâmica. Com profissionais de saúde na retag…	1) "Automatic risk classification of people in isolation 2) "Real-time monitoring of patients' clinical conditions at home. 3) Provides a communication channel with health professionals for people "in clinical and/or psychological distress" 4) "Georeferenced monitoring of people's conditions" 5) Provides information about COVID-19	Portugal	Health and Fitness	1st week of April 2020 (05 Apr 2020 - 11 Apr 2020)	2020-04-14	http://www.prodeb.ba.gov.br/Paginas/Home.aspx	http://www.novetech.com.br/	http://www.novetech.com.br/	3.15	149
69	JS COVID-19	Google Play	App Description JOFAR STOP COVID-19, Est une conception de l’Inventeur et Innovateur Congolais, l’Ingénieur PATRICK DAUDI FARAJA, Fondateur de la compagnie JOFAR SYSTEMS, pour contribuer efficacement à la contingence et la lutte contre la propagation de la maladie à Coronavirus en république démocratique du Congo et au monde ! L’application accède aux statistiques officielles de l’Organisation Mo…	1) Provides updates about the progress of COVID-19 in real time 2) Provides updated precautionary measures "as defined by the health and disease control services" 3) Provides updated messages from "the authorities" 4) Provides a channel to report about "a suspicious case or other important information" and direct access to the "response teams free of charge"	France	News and Magazines	4th week of March 2020 (29 Mar 2020 - 04 Apr 2020)	2020-04-04	http://www.jofarsystems.com/	http://www.jofarsystems.com/index.php/en/?tmpl=comingsoon	Not available	4.83	6
70	Kenya Covid-19 Tracker	Google Play	App Description The Kenya Covid-19 tracking application is an android application developed for Kenya’s COVID-19 surveillance & response team. The app is designed for use together with the KenyaEMR Covid-19 tracking system and is for use by field disease surveillance teams to report suspected Covid19 cases to the national surveillance system, conduct case investigations by submitting laboratory r…	1) Developed for Kenya’s COVID-19 surveillance and response team for use together with the KenyaEMR Covid-19 tracking system 2) Allows user to "conduct case investigations by submitting laboratory requests to the national testing laboratories 3) Allows user to trace and monitor contacts of COVID-19 patients during the quarantine period	Kenya	Medical	1st week of April 2020 (05 Apr 2020 - 11 Apr 2020)	2020-04-06	https://medicmobile.org/	https://medicmobile.org/	Not available	Not available	Not available
71	COVID-19 Odisha	Google Play	App Description COVID ODISHA is a risk-management application of the Government of Odisha to coordinate preventive measures against COVID-19 pandemic. It helps citizens understand the spread of the virus (vis-à-vis their location) and help them connect with checking centres and hospitals. It helps the Government recognise possible cases of COVID-afflicted individuals and coordinate responses invo…	1) Allows user to "understand the spread of the virus from their location and help them connect with checking centres and hospitals" 2) Provides "authenticated information" from the government 3) Allows user to report "incidences of mass gatherings, violation of social distancing norms"	India	Health and Fitness	1st week of April 2020 (05 Apr 2020 - 11 Apr 2020)	2020-04-08	https://www.odisha.gov.in/	https://www.odisha.gov.in/	https://esamiksha.gov.in/Odisha/PrivacyPolicy.aspx	Not available	Not available
72	COVID-19 India	Google Play	App Description Do you want to aware with corona virus then you are at right platform here. COVID-19 India will help you to understand this virus in detail and precautions that you must follow to prevent it. It is not made to spread the humour but to spread the awareness so that everyone stays safe in this epidemic condition. Key Features: Precautions: Get the tips of precautions that you could t…	1) Provides information about COVID-19 2) Provides information about precautionary measures (e.g. handwashing reminder)	India	Health and Fitness	1st week of April 2020 (05 Apr 2020 - 11 Apr 2020)	2020-04-10	Not available	Not available	http://whatstrackerdns.itamazons.in/covidIndia/covid19india_privacy_policy.html	Not available	Not available
73	NMC COVID-19	Google Play	App Description This App provides latest information related to COVID-19 and safety measures taken by government to the public. This App also provides option to users to support government to take immediate measures against COVID-19 by providing information regarding people suspected to be affected by COVID-19 near their vicinity.	1) Provides information about COVID-19 and safety measures taken by the government 2) Allows user to provide information about "people suspected to be affected by COVID-19 near their vicinity"	Not mentioned	Medical	1st week of April 2020 (05 Apr 2020 - 11 Apr 2020)	2020-04-11	Not available	http://kodwell.com/	Not available	Not available	Not available
74	Stop COVID-19 KG	Google Play	App Description Описание мобильного приложения “Stop COVID-19 KG” В связи со сложившимися обстоятельствами в мире, связанных с распространениями коронавирусной инфекции COVID-19, в целях предотвращения новых заражений, при совместной работе разработчиков компании «Put In Byte», резидента «Парка высоких технологий» Кыргызской Республики и муниципального предприятия «Центр цифровых технологий» мэри…	1) Monitor the location and movement of people suspected or confirmed with COVID-19 using GPS 2) Stores "history of movements"	Russia	Medical	4th week of March 2020 (29 Mar 2020 - 04 Apr 2020)	2020-04-06	http://312.meria.kg/	Not available	https://docs.google.com/document/d/1yjurjKYkT4_v6ZcM2Xt5br9DiX5f4VMuqK9GFVqznz0/edit	1.57	35
75	TCC COVID Monitor	Google Play	App Description Remote patient wellbeing monitoring	Remote patient wellbeing monitoring	Australia	Medical	1st week of April 2020 (05 Apr 2020 - 11 Apr 2020)	2020-04-14	http://www.360tour.unsw.edu.au/	Not available	Not available	Not available	Not available
76	COVID Watch PH	Google Play	App Description Important Notice: COVID Watch PH is currently in the evaluation phase of the DICT COVID-19 Central Platform and is still awaiting the IATF approval to begin accepting data. COVID WATCH PH is a registration and contact tracing app available to the public to aid in the monitoring of COVID-19 cases in the Philippines. The system comes with a mobile app for public registration (includ…	1) Contact tracing tool to enable the user to list down the names of people they made contact with, and to aid public health enforcers in carrying out contact tracing and monitoring of COVID-19 cases in the Philippines 2) Provides self-assessment of COVID-19 3) Provides a channel for a user with COVID-19 to request for financial assistance if they are unable to pay hospitalization bills	Phillipines	Tools	3rd week of March 2020 (22 Mar 2020 - 28 Mar 2020)	2020-04-14	https://www.abizo.ph/	Not available	Not available	2.64	39
77	Covid-19 BA	Google Play	App Description El Autotest es una aplicación del Gobierno de la Provincia de Buenos Aires, orientada a ayudarte a tomar la acción adecuada si presentas síntomas de coronavirus. Los datos que ingreses a esta aplicación serán almacenados y verificados y sólo serán utilizados con esta finalidad. Se requiere un uso responsable de la misma y su información asociada, ya que en caso contrario podría ha…	1) Helps user to take appropriate action if the user has symptoms of COVID-19	Buenos Aire	Medical	3rd week of March 2020 (22 Mar 2020 - 28 Mar 2020)	2020-04-14	https://portal-coronavirus.gba.gob.ar/	https://portal-coronavirus.gba.gob.ar/	https://www.gba.gob.ar/Politicasdeprivacidad	1.83	63
78	Covid Care Kerala	Google Play	App Description This mobile app is an initiative of District Collector, Kannur. Application is designed and developed by the Mobile App Development Competence Center, Kerala of National Informatics Centre. Major Features includes Counselling Service for the Quarantined persons or Covid 19 Affected patients. Food and grocery supply contacts for the Migrant Workers DeAddition Contacts Geotagging of…	1) Provides counselling for COVID-19 patients or people under quarantine 2) Provides contacts for food and grocery supply for migrant workers 3) Monitors pepole under quarantine through geotagging	India	Social	4th week of March 2020 (29 Mar 2020 - 04 Apr 2020)	2020-04-01	Not available	https://covid19jagratha.kerala.nic.in/	https://kannur.nic.in/	Not available	Not available
79	COVID-19 Sounds	Google Play	App Description This app is part of a research project at the University of Cambridge. The aim of this research is to develop machine learning algorithms to automatically detect if a person is suffering of COVID-19, based primarily on sounds of their voice, their breathing and coughing. In order to enable this research we are launching a large scale, crowdsourced data collection through a mobile …	1) For research project at the University of Cambridge aimed at developing "machine learning algorithms to automatically detect if a person is suffering of COVID-19, based primarily on sounds of their voice, their breathing and coughing" 2) Collects demographics and medical history data, voice samples, breathing and coughing through the phone microphone, a location sample, and whether the user ha…	United Kingdom	Education	1st week of April 2020 (05 Apr 2020 - 11 Apr 2020)	2020-04-14	https://covid-19-sounds.org/en/	https://covid-19-sounds.org/en/	https://covid-19-sounds.org/en/privacy.html	4.11	9
80	Nepal COVID-19 Surveillance	Google Play	App Description Nepal COVID-19 Surveillance System is a collaborative effort of Nepal Research and Education Network (NREN), Center for Information and Communication Technology (ICT4D), Innovative Solution Pvt. Ltd. (Insol), I. Click Pvt. Ltd. (iClick), Public Health Concern Trust-Nepal (PHECT-Nepal), Nepal Disaster and Emergency Medicine Center (NADEM) and Innovative Data Solution Pvt. Ltd. (IDS…	1) Provides self-assessment for COVID-19 and recommendations ("self-quarantine and ask updating his/her health status continuously for 14 days") 2) "Allows service providers to track the person in self-quarantine and delivering service at his/her door"	Nepal	Health and Fitness	4th week of March 2020 (29 Mar 2020 - 04 Apr 2020)	2020-04-12	http://iclicksms.com/	http://kathmandu.gov.np/	http://ict4dnepal.org/privacy-policy-android.html	4.11	35
81	MP COVID RESPONSE APP	Google Play	App Description To report the COVID 19 data to the state government.	1) To report "COVID-19 data to the state government"	India	Health and Fitness	3rd week of March 2020 (22 Mar 2020 - 28 Mar 2020)	2020-04-06	http://health.mp.gov.in/en	Not available	http://mrcp.nhmmp.gov.in/corona.html	4.14	49
82	H.A.R.D. - COVID-19	Google Play	App Description This is the H.A.R.D tool to help to monitor COVID-19.	Features not described	Not mentioned	Health and Fitness	1st week of April 2020 (05 Apr 2020 - 11 Apr 2020)	2020-04-07	https://hard.clurb.net/login	https://hard.clurb.net/login	Not available	Not available	Not available
83	CG Covid-19 ePass	Google Play	App Description This is an official app of Government of Chhattisgarh. The World is fighting with the “COVID-19” Pandemic and to take on this battle in State of Chhattisgarh, the State Government has imposed a complete lock-down in the entire State. This lockdown has directed people of Chhattisgarh to stay put in their homes as a preventive measure to stop the spread of COVID-19. Government of Ch…	1) To issue electronic passes for "vehicular movement during the lock-down period to enable the seamless transportation of essential commodities like Food grains, Vegetables, Fruits, Milk, Fuel etc. within the State of Chhattisgarh"	India	Productivity	1st week of April 2020 (05 Apr 2020 - 11 Apr 2020)	2020-04-14	http://www.dmiinternational.net/	https://raipur.gov.in/	https://allsoft.co/privacy_policy_cg_covid_19_epass_app.html	3.31	993
84	NICD COVID-19 Case Investigation	Google Play	App Description - Capture cases - Save contacts and Travel history of cases - Update cases	1) Tracks cases of people with COVID-19	Not mentioned	Medical	3rd week of March 2020 (22 Mar 2020 - 28 Mar 2020)	2020-04-08	http://www.nicd.ac.za/	https://www.nicd.ac.za/	Not available	Not available	Not available
85	COVID-19 West Bengal Government	Google Play	App Description This is an official app of West Bengal Government to monitor and control corona virus in the state of West Bengal To control home isolation people and quarantine	1) Track people under quarantine	India	Social	4th week of March 2020 (29 Mar 2020 - 04 Apr 2020)	2020-04-06	http://www.wbfin.nic.in/New_Fin/HomePage.aspx	https://wb.gov.in/	https://wb.gov.in/	2.89	56
86	Province 5 COVID-19 Tracker	Google Play	App Description Join thousands of people supporting health personnel of Province-5 help fight Novel Coronavirus by identifying: * How fast the virus is spreading in your area * High-risk areas in the Province-5 * Who is most at risk, by better understanding symptoms linked to underlying health conditions You will contribute to advance research on COVID-19 in partnership with leading health resear…	1) Allows user to record information ("age and some health details, such as whether you have certain diseases"), symptoms of COVID-19, any hospital visit and treatment received, whether tested for COVID-19 2) Provides information of nearby hospital ("contact number and quarantine bed capacity") 3) Provides information about COVID-19	Not mentioned	Health and Fitness	4th week of March 2020 (29 Mar 2020 - 04 Apr 2020)	2020-04-02	Not available	Not available	https://prixatech.com/pradesh-5-covid-19-tracker-privacy-policy	4.38	8
87	Sentinel Fever Tracker (COVID Management)	Google Play	App Description Sentinel Fever Tracker allows you to track your body temperature and associated symptoms for patients who are not feeling well, diagnosed with COVID-19, or have the flu. DISCLAIMER: ALL OF THE MATERIAL PROVIDED THROUGH SENTINEL'S SYMPTOM CHECKER PORTION OF THE PLATFORM, SUCH AS TEXT, GRAPHICS, PHOTOGRAPHS, IMAGES, MESSAGES, FORUM POSTINGS, AND ANY OTHER MATERIALS, ARE FOR INFORMAT…	1) Track body temperature and "associated symptoms for patients who are not feeling well, diagnosed with COVID-19, or have the flu"	United States	Medical	1st week of March 2020 (07 Mar 2020 - 14 Mar 2020)	2020-03-25	https://www.sentinel.healthcare/	https://www.sentinel.healthcare/	https://www.sentinel.healthcare/eula	Not available	Not available
88	Pakistan's National Action Plan for COVID-19	Google Play	App Description This App consists of a set of Documents/SOPs for the prevention and Control of Corona Virus COVID-19 published by Government of Pakistan and National Institute of Health, Pakistan. The document has been named as the National Action Plan for COVID-19. The application has been developed to help health care providers and the general public to prevent and control the spread of Corona …	1) Provides guidelines for the prevention and control of COVID-19 ("Point of entries in the country, self quarantine for patients, isolation hospitals and infection prevention and control")	Pakistan	Health and Fitness	2nd week of February 2020 (15 Feb 2020 - 21 Feb 2020)	2020-03-25	https://www.nih.org.pk/	https://www.nih.org.pk/	https://www.nih.org.pk/novel-coranavirus-2019-ncov/	3.88	142
89	CoronaReport - COVID-19 reports for Social Science	Google Play	App Description CoronaReport is a citizen science project developed by the Scottish Collaboration for Public Health Research and Policy (SCPHRP), and the University of Edinburgh. Citizens can record their experiences of the disease, and the effects on their lives. The app is not intended to be used for/in emergencies or for diagnostics/medical purposes. Coronavirus (COVID-19) is the viral pandemi…	1) Allows user to "record their experiences of the disease, and the effects on their lives" 2) Allows user to "create public reports about your experiences, including how the virus is affecting your area and the way your community functions (e.g., schools, nursing homes, and businesses)"	United Kingdom	Health and Fitness	4th week of March 2020 (29 Mar 2020 - 04 Apr 2020)	2020-04-11	https://www.spotteron.net/	https://www.spotteron.net/	https://www.spotteron.net/terms-of-use	Not available	Not available
90	StillOpen: Find Open Stores in COVID-19 Lockdown	Google Play	App Description Due to the unprecedented spread of COVID-19 (Coronavirus), India has taken strict measures and implemented a 21-day complete lockdown. To simplify lives during this unexpected COVID-19 lockdown in India, Quikr has launched this initiative to identify nearby grocery stores, hospitals & other essential stores in real-time. We are here to help you find the open stores for essential s…	1) Provides information of "nearby grocery stores, hospitals and other essential stores in real-time", and also the "stock level, rush level, hygiene level and more at the store"	India	Maps and Navigation	4th week of March 2020 (29 Mar 2020 - 04 Apr 2020)	2020-04-01	Not available	https://stillopen.quikr.com/open-stores-near-me	https://www.quikr.com/html/policies.php#privacy-policy	Not available	Not available
91	COVID-19 Quarantine Monitor Tamil Nadu (official)	Google Play	App Description This Application is ONLY for people who are quarantined as per the official database. This will help the Department of Health and Tamil Nadu Police for effectice tracking and information management.: User friendly Mobile App to be downloaded on to the quarantined individual’s mobile phone. The app once installed and run by the individual, enables live location tracking via GPS and…	1) For people who are under quarantine to "help the Department of Health and Tamil Nadu Police for effectice tracking and information management" 2) "Live location tracking via GPS and generate alerts and information" of user	India	Communication	3rd week of March 2020 (22 Mar 2020 - 28 Mar 2020)	2020-03-26	http://www.pixxonai.com/	http://www.pixxonai.com/	Not available	3.91	170
92	C Spire Health - UMMC Virtual COVID-19 Triage	Google Play	App Description Introducing C Spire Heath, a mobile telehealth app featuring medical services by the University of Mississippi Medical Center. Powered by the state’s leaders in technology and medicine, C Spire Health lets anyone located in Mississippi connect with a UMMC clinician right from their phone. For a limited time, the C Spire Health app is only serving users experiencing fever, coughing…	1) Allows "anyone located in Mississippi connect with a UMMC clinician right from their phone"	United States	Medical	2019	2020-03-23	https://www.cspire.com/	https://www.cspire.com/	https://www.cspire.com/legal/general_landing.jsp?id=/generic/privacyPolicy	3.48	21
93	COVID19Connect	Google Play	App Description This app is developed as part of ongoing research into COVID-19 epidemic. This app aims to provide relevant information on accessible resources for patient care. This app does not provide any clinical assistance. Please consult with your clinician for any clinical advice.	1) For research study about COVID-19 2) Provides information about resources for patient care	Not mentioned	Education	4th week of March 2020 (29 Mar 2020 - 04 Apr 2020)	2020-03-31	Not available	Not available	https://clingen.igib.res.in/IndiGen/privacy_policy.html	Not available	Not available
94	Covid19 HRY	Google Play	App Description The vast majority contaminated with the COVID-19 infection will encounter gentle to direct respiratory sickness and recuperate without requiring extraordinary treatment. More established individuals and those with fundamental clinical issues like cardiovascular sickness, diabetes, interminable respiratory infection, and disease are bound to create genuine ailment. The most ideal a…	Features not described	India	Medical	3rd week of March 2020 (22 Mar 2020 - 28 Mar 2020)	2020-03-23	http://www.mcg.gov.in/	Not available	Not available	Not available	Not available
95	COVID19 Feedback	Google Play	App Description This app has been made in public interest to give information and capture feedback on any treatment undergone by individuals. The data will be used to highlight efficiencies, issues and process related changes that need to undertaken.	1) Provides information and collect feedback about treatment received by the user. "The data will be used to highlight efficiencies, issues and process related changes that need to undertaken."	India	Health and Fitness	3rd week of March 2020 (22 Mar 2020 - 28 Mar 2020)	2020-03-22	https://www.appannie.com/apps/google-play/app/com.NIC.covid19/details/?date=!(%272020-01-18%27,%272020-04-16%27)&country_code=WW	Not available	https://test2.ncog.gov.in/covid19PrivacyPolicy/privacy_policy.html	3.51	170
96	CoBuddy - Covid19 Tool	Google Play	App Description CoBuddy - Covid 19 Coronavirus Help Tool - To help stop the spread of Covid 19, get info & help from Government. The App makes sure that the people quarantined are within their location, communicate directly with them, provide information and receive alerts if the quarantined are in need of any help. Some of the features include: Location tracking and user verification with heat-m…	1) "Location tracking and user verification with heat-maps" 2) "Communication management" 3) "Notifications and alerts" 4) "Health tracking and feedback" 5) "Essential Operations Management"	Not mentioned	Tools	4th week of March 2020 (29 Mar 2020 - 04 Apr 2020)	2020-03-30	https://facetagr.com/	Not available	https://facetagr.com/	3.67	27
97	Laos-Covid19 Tracker	Google Play	App Description Laos-Covid19 Tracker ເປັນແອັບພິເຄຊັ່ນ ຊິ່ງຕິດຕາມການແຜ່ລະບາດຂອງ ໂຄວິດ 19 ໃນ ສປປ ລາວ ແລະ ທົ່ວໂລກນຳອີກ App Description Laos-Covid19 Tracker is a tracker application for tracking the pandemic of 19 in Lao PDR and around the world.	1) To track COVID-19 "in Lao PDR and around the world"	Laos	News and Magazines	4th week of March 2020 (29 Mar 2020 - 04 Apr 2020)	2020-04-09	https://www.laocert.gov.la/news	https://laos-covid19.info/	Not available	Not available	Not available
98	COVID19 Care for Media	Google Play	App Description COVID 19 Care for Media is an android application particularly designed to facilitate Pakistani media/journalists to stay updated about coronavirus pandemic and report cases as and when required. This app can be used by any person seeking latest updates on COVID-19 globally and in Pakistan. This app is endorsed by Cyber Wing, Ministry of Information and Broadcasting, Government of…	1) Provides information about COVID-19 2) Provides updates and statistics worldwide and in Pakistan about COVID-19 3) Provides helpline numbers and testing laboratories details 4) Allows user to report COVID-19 cases	Pakistan	Communication	4th week of March 2020 (29 Mar 2020 - 04 Apr 2020)	2020-04-07	http://www.marcompk.com/	http://www.marcompk.com/	http://www.marcompk.com/privacy-policy-mobile-apps/	4.58	38
99	PerúEnTusManos – Detén el avance del COVID19	Google Play	App Description PerúEnTusManos es la aplicación oficial del Gobierno Peruano que te permitirá: 1. Realizar una autoevaluación para saber si estás en riesgo de haber contraído coronavirus y qué hacer de acuerdo a tu situación. 2. Conocer las zonas de riesgo para que las evites en la medida de tus posibilidades. 3. Recibir alertas sobre el avance del coronavirus en Perú 4. Compartir tu ubicación pa…	1) Provides self-assessment for COVID and recommendations based on results 2) Provides information about "risk areas so that you avoid them to the best of your ability" 3) Provides updates about the spread of COVID-19 in Peru 4) Allows user to "share your location to protect yourself and protect people in your community"	Peru	Health and Fitness	4th week of March 2020 (29 Mar 2020 - 04 Apr 2020)	2020-04-13	https://www.gob.pe/	https://www.gob.pe/	https://cdn.www.gob.pe/uploads/document/file/472765/Gu%C3%ADa_Deber_de_Informar.pdf	2.73	3971
100	CovidEC	Google Play	App Description El Ministerio de Telecomunicaciones y de la Sociedad de la Información del Ecuador, lanza la aplicación COVIDEC con el objetivo de prevenir y controlar el contagio corona virus COVID-19, para el cual la aplicación tiene las siguientes características: - Triage Digital: En caso de sospecha de infección, el ciudadano puede verificar si los síntomas representa si es un potencial caso…	1) Provides self-assessment of COVID-19 2) Provides information about COVID-19 and precautionary measures to take	Ecuador	Health and Fitness	2nd week of March 2020 (15 Mar 2020 - 21 Mar 2020)	2020-03-22	https://www.telecomunicaciones.gob.ec/	https://www.telecomunicaciones.gob.ec/	https://coronavirus.gobiernoelectronico.gob.ec/sites/default/files/2020-03/terminos_uso.pdf	2.78	159
101	SM_Covid19	Google Play	App Description Questa App è stata sviluppata per valutare il rischio di trasmissione del virus attraverso monitoraggio del numero, della durata e del tipo di contatti. La app SM_Covid19 non acquisisce dati sensibili dell’utente, salvo nel momento in cui l'utente stesso decida di utilizzare il modulo di segnalazione per comunicare il suo sospetto di essere infetto. Fino al 18 Aprile l’app è in fa…	1) Allows user to self-report "suspicion of being infected" and the user's location will be recorded 2) Provides information about COVID-19	Italy	Health and Fitness	4th week of March 2020 (29 Mar 2020 - 04 Apr 2020)	2020-04-13	https://www.softmining.it/index.php/sm-covid19-app/	https://www.softmining.it/index.php/sm-covid19-app/	https://www.softmining.it/index.php/sm-covid19-app/	3.92	40
102	COVID19-Libya	Google Play	App Description The application expresses two features. First, it is a tracker application that makes every person in the country of Libya aware of the number of cases in his/her own city. Second, the application works as a communication channel between the health organizations in Libya and the public, so that individuals who are experiencing the symptoms of COVID19 can request a diagnostic test …	1) Provides information about the "number of cases in his/her own city" 2) Provides a "communication channel between the health organizations in Libya and the public, so that individuals who are experiencing the symptoms of COVID19 can request a diagnostic test through the application"	Libya	Medical	4th week of March 2020 (29 Mar 2020 - 04 Apr 2020)	2020-04-02	http://tmc.com.ly/	http://tmc.com.ly/	Not available	4.51	55
103	CovidLock - Ranaghat PD helpline	Google Play	App Description Greetings from Ranaghat PD. Hope you are safe. Due to increased complaints we were unable to respond to calls of many concerned citizens in last few days. To ease the process of complaint resolution, we present CovidLock. Please feel free to lodge your complaints here, our representative will look into the matter as soon as possible. Maintain physical distance, wash your hands reg…	1) Allows user to lodge complaints	Not mentioned	Events	3rd week of March 2020 (22 Mar 2020 - 28 Mar 2020)	2020-03-28	Not available	Not available	Not available	Not available	Not available
